# Supplementary material for: Cross-trait analyses identify shared genetics between migraine, headache, and glycemic traits, and a causal relationship with fasting proinsulin
Source: Hum Genet. 2023 Feb 20;142(8):1149–72. doi: 10.1007/s00439-023-02532-6 (PMC10449981; doi:10.1007/s00439-023-02532-6)
Supplement: Supplementary file 1 — Supplementary file1 (XLSX 1190 KB) [file 439_2023_2532_MOESM1_ESM.xlsx]

## Sheet: Content
	Table of contents
	Supplementary Table 1. Summary of GWAS data.
	Supplementary Table 2. SNP-based heritability (h2 SNP) of migraine, headache and glycaemic traits on the observed scale, estimated by univariate LDSC analysis.
	Supplementary Table 3. Genetic covariance intercept of the bivariate LD score regression between migraine and headache with glycaemic traits.
	Supplementary Table 4. Pairwise genetic correlations (rg) matix between glycemic traits using bivariate LD score regression.
	Supplementary Table 5. Pleiotropic genomic regions with significant association between migraine and headache with glycaemic traits using pairwise analysis.
	Supplementary Table 6. LD independent (r2 < 0.1) lead SNPs by cross-trait meta-analysis between Migraine and Glycaemic traits GWAS (Pmeta < 5 × 10-8; single trait P < 0.05).
	Supplementary Table 7. LD independent (r2 < 0.1) lead SNPs by cross-trait meta-analysis between Headache and Glycaemic traits GWAS (Pmeta < 5 × 10-8; single trait P < 0.05).
	Supplementary Table 8. Results for independent gene-based and gene-level genetic overlap analysis between migraine and headache with glycaemic traits at three p-value thresholds
	Supplementary Table 9. Genome-wide significant genes overlapping migraine and each of glycaemic trait in gene-based analysis.
	Supplementary Table 10. Genome-wide significant genes overlapping headache and each of glycaemic trait in gene-based analysis.
	Supplementary Table 11. Genome-wide significant genes overlapping migraine and headache with more than one glycaemic traits in the Fisher's combined analysis
	Supplementary Table 12. Genome-wide significant (Psingle trait P < 0.05 and Pmeta FCP < 3.63E-06) overlapping genes between migraine and each of glycaemic traits following gene-based analysis.
	Supplementary Table 13. Genome-wide significant (Psingle trait < 0.05 and Pmeta FCP < 3.59E-06) overlapping genes between headache and each of glycaemic traits following gene-based analysis.
	Supplementary Table 14. Specific characteristics of genetic instruments of glycaemic traits on migraine in 2SMR analysis.
	Supplementary Table 15. Specific characteristics of genetic instruments of migraine on glycaemic traits in 2SMR analysis.
	Supplementary Table 16. Specific characteristics of genetic instruments of glycaemic traits on headache in 2SMR analysis.
	Supplementary Table 17. Specific characteristics of genetic instruments of headache on glycaemic traits in 2SMR analysis.
	Supplementary Table 18. Specific characteristics of genetic instruments of migraine and glycaemic traits used in GSMR analysis.
	Supplementary Table 19. Specific characteristics of genetic instruments of headache and glycaemic traits used in GSMR analysis.
	Supplementary Table 20. Estimates of Genetic causality proportion (GCP) for migraine and headache with glycaemic traits by LCV
	Supplementary Table 21. Significantly enriched pathways for genes overlapping migraine and each of the glycaemic trait.
	Supplementary Table 22. Significantly enriched pathways for genes overlapping headache and each of the glycaemic trait.

## Sheet: Table S1
Supplementary Table 1. Summary of GWAS data.
Phenotypes	Dataset Source	Sample sizes		Total N	Population	Year
Migraine	IHGC	102,084 cases	771,257 controls	873341	European	2022
Headache experienced in last month	Pan-UKBB	84,036 cases	335,552 controls	400837	European	2021
Type 1 Diabetes (T1D)	Pan-UKBB	3,250 cases	396,181 controls	399431	European	2021
Glucose	Pan-UKBB			366759	European	2021
Glycated haemoglobin (HbA1c)	Pan-UKBB			400837	European	2021
Fasting glucose (FG)	MAGIC Investigator			208438	European	2021
Fasting Insulin (FI)	MAGIC Investigator			151903	European	2021
2hr Glucose (2-hour glucose after an oral glucose challenge)	MAGIC Investigator			64469	European	2021
HOMA-IR (homeostasis model assessment of insulin resistance)	MAGIC Investigator			37037	European	2010
HOMA-B (homeostasis model assessment of beta-cell function)	MAGIC Investigator			36466	European	2010
Fassting proinsulin	MAGIC Investigator			10701	European	2011
GWAS: genome-wide association study; N: sample size; MAGIC: The Meta-Analyses of Glucose and Insulin-related traits Consortium; IHGC: International Headache Genetic Consortium; Pan-UKBB: Pan-ancestry genetic analysis of the UK Biobank

## Sheet: Table S2
	Supplementary Table 2. SNP-based heritability (h2 SNP) of migraine, headache and glycaemic traits on the observed scale, estimated by univariate LDSC analysis.
	SNP-based Heritability
	Phenotype	Dataset source	Valid SNPs in analysis	Observed scale h2SNP (se)	Intercept (se)
	Headache	Pan-UKBB	1171809	0.0406 (0.0023)	1.0324 (0.0084)
	Migraine	IHGC2022	1180680	0.0383 (0.0015)	1.0441 (0.0102)
	Glucose	Pan-UKBB	1171318	0.0669 (0.0071)	1.1174 (0.0116)
	HbA1c	Pan-UKBB	1171342	0.1285 (0.0084)	1.2162 (0.0176)
	Type 1 diabetes	Pan-UKBB	1178781	0.0042 (0.0013)	1.0201 (0.0077)
	Fasting glucose	MAGIC Investigator	1169924	0.1031 (0.0145)	0.9933 (0.009)
	Fasting Insulin	MAGIC Investigator	1170694	0.096 (0.0087)	0.9894 (0.0092)
	2hr glucose (2-hr glucose after an oral glucose challenge)	MAGIC Investigator	1164106	0.1271 (0.0123)	0.9878 (0.0099)
	HOMA-IR (homeostasis model assessment of insulin resistance)	MAGIC Investigator	1056021	0.068 (0.013)	1.0035 (0.0068)
	HOMA-B (homeostasis model assessment of beta-cell function)	MAGIC Investigator	1055864	0.0878 (0.0123)	0.9906 (0.0064)
	Fassting proinsulin	MAGIC Investigator	1067760	0.1481 (0.0713)	0.9894 (0.007)
	se: standard error.

## Sheet: Table S3
	Supplementary Table 3. Genetic covariance intercept of the bivariate LD score regression between migraine and headache with glycaemic traits.
	Trait 1	Trait 2	gcov_int	gcov_int_se	gcov_int (95%CI)	Z-statistic	P-value
	Migraine	FG	-0.0041	0.0056	(95%CI: -0.0151-0.0069)	0.732143	0.464081
		2-hr glucose	0.0125	0.0052	(95%CI: 0.0023-0.0227)	2.40385	0.0162236
		Glucose	-0.0097	0.0062	(95%CI: -0.0219-0.0025)	1.56452	0.117696
		FI	0.0081	0.0061	(95%CI: -0.0039-0.0201)	1.32787	0.184221
		Proinsulin	0.0068	0.0058	(95%CI: -0.0046-0.0182)	1.17241	0.241031
		HOMA-IR	0.0121	0.006	(95%CI: 0.0003-0.0239)	2.01667	0.0437303
		HOMA-B	0.001	0.0058	(95%CI: -0.0104-0.0124)	0.172414	0.863112
		T1D	-0.0019	0.0053	(95%CI: -0.0104-0.0124)	0.172414	0.719976
		HbA1c	-0.0026	0.0081	(95%CI: -0.0219-0.0025)	1.56452	0.31731
	Headache	FG	-0.0025	0.0057	(95%CI: -0.0137-0.0087)	0.438596	0.66
		2-hr glucose	-0.0004	0.0054	(95%CI: -0.011-0.0102)	0.0740741	0.44
		Glucose	-0.0176	0.0063	(95%CI: -0.0299--0.0053)	2.79365	0.00521167
		FI	-0.0083	0.0068	(95%CI: -0.0216-0.005)	1.22059	0.222242
		Proinsulin	0.0122	0.0053	(95%CI: 0.0018-0.0226)	2.30189	0.0213416
		HOMA-IR	0.0025	0.0062	(95%CI: -0.0097-0.0147)	0.403226	0.686782
		HOMA-B	0.0006	0.0061	(95%CI: -0.0114-0.0126)	0.0983607	0.921646
		T1D	0.0153	0.0051	(95%CI: 0.0053-0.0253)	3	0.0026998
		HbA1c	0.0083	0.0075	(95%CI: -0.0064-0.023)	1.10667	0.268438
	LD: linkage disequilibrium; T1D: Type 1 diabetes; FG: Fasting glucose; FI: Fasting insulin; Proinsulin: Fasting proinsulin; HOMA-B: homeostatic model assessment of β-cell function; HOMA-IR: homeostatic model assessment of insulin resistance; 2-hr glucose: 2-hour glucose after an oral glucose challenge; HbA1c: glycated haemoglobin; gcov_int: genetic covariance intercept, gcov_int_se: standard erro…

## Sheet: Table S4
	Supplementary Table 4. Pairwise genetic correlations (rg) matix between glycemic traits using bivariate LD score regression.
	Traits	2-hr glucose	FG	Glucose	FI	Proinsulin	HOMA-B	HOMA-IR	T1D	HbA1c
	2-hr glucose	1	0.35	0.4	0.29	0.06	0.14	0.11	0.4	0.36
	FG	0.35	1	0.77	0.23	0.21	0.6	0.3	0.42	0.48
	Glucose	0.4	0.77	1	0.11	0.3	0.33	0.36	0.55	0.54
	FI	0.29	0.23	0.11	1	0.03	0.77	1	0.35	0.14
	Proinsulin	0.06	0.21	0.3	0.03	1	0.01	0.25	0.47	0.23
	HOMA-B	0.14	0.6	0.33	0.77	0.01	1	0.7	0.13	0.13
	HOMA-IR	0.11	0.3	0.36	1	0.25	0.7	1	0.44	0.31
	T1D	0.4	0.42	0.55	0.35	0.47	0.13	0.44	1	0.63
	HbA1c	0.36	0.48	0.54	0.14	0.23	0.13	0.31	0.63	1
	T1D: Type 1 diabetes; FG: Fasting glucose; FI: Fasting insulin; Proinsulin: Fasting proinsulin; HOMA-B: homeostatic model assessment of β-cell function; HOMA-IR: homeostatic model assessment of insulin resistance; 2-hr glucose: 2-hour glucose after an oral glucose challenge; HbA1c: glycated haemoglobin

## Sheet: Table S5
Supplementary Table 5. Pleiotropic genomic regions with significant association between migraine and headache with glycaemic traits using pairwise analysis.
Trait 1	Trait 2	Region	NSNP	chr	st	sp	PPA_1	PPA_2	PPA_3	PPA_4
Fasting Glucose	Migraine	1609	4111	chr19	46102697	47148853	0.000314735	0.000377409	0.948616	0.0506859
		1005	7332	chr9	135298917	137040737	5.21501e-09	0.00180741	0.919999	0.0781931
		1420	5991	chr15	90475963	92164207	0.0335192	0.058365	0.706739	0.0301767
		637	4268	chr6	6785491	7808676	3.07503e-12	0.199425	0.695893	0.104681	PPA_3 > 0.9
		466	5719	chr4	103221459	105304491	0.199313	0.000320843	0.651336	0.14788	PPA_3 > 0.5
		41	5134	chr1	66939404	68477194	0.247926	0.0106761	0.573634	0.0823233
	Headache	466	5477	chr4	103221459	105304491	0.128743	0.00601788	0.666888	0.177928
		1500	4749	chr17	27334244	29785784	0.0148552	0.0163859	0.601009	0.00273965		Abbreviations: HbA1c: Glycated haemoglobin; HOMA-B: Homeostasis model assessment of β-cell function; HOMA-IR: homeostatic model assessment of insulin resistance; chr: chromosome; NSNP: number of SNPs in region; st:start; sp:stop; PPA_1: posterior probability for model 1 (association only to trait 1); PPA_2: posterior probability for model 2 (association only to trait 2); PPA_3: posterior probabil…
		1609	3960	chr19	46102697	47148853	0.000314968	0.0190191	0.885954	0.0944163
Fasting Insulin	Migraine	1370	6168	chr14	94325812	95750857	0.0196262	4.26066e-06	0.979495	0.000798735
		1102	6410	chr11	9087533	10950252	0.329689	9.33742e-20	0.644556	0.0257544
	Headache	312	5015	chr3	51834238	54081158	0.000549279	0.0727133	0.81882	0.106974
		852	5317	chr8	7154036	9154609	2.66033e-07	1.21056e-05	0.995296	0.0046918
		855	3239	chr8	10463197	11278541	0.00863933	0.105956	0.669393	0.204711
		995	10961	chr9	117922331	121321501	0.0622458	2.15536e-06	0.91874	0.0189942
		1102	6249	chr11	9087533	10950252	0.0861879	0.00045454	0.893413	0.00835179
		1370	5968	chr14	94325812	95750857	0.00385989	2.27995e-06	0.99598	9.86447e-05
Glucose	Migraine	319	5620	chr3	63669286	65273354	0.0120621	0.0824687	0.787906	0.0457945
		1005	7034	chr9	135298917	137040737	7.88599e-22	0.00573319	0.700043	0.294224
		661	3581	chr6	39295686	40344623	0.311597	0.00468501	0.540112	0.0537625
		637	4145	chr6	6785491	7808676	7.75966e-20	0.301733	0.518092	0.180175
	Headache	76	9980	chr1	153181186	154770348	0.0161792	0.00536075	0.512969	0.456895
		92	13650	chr1	182755356	184595400	0.000788319	0.159624	0.683661	0.0977927
		93	15950	chr1	184595513	186809897	3.43132e-05	0.170266	0.725079	0.102032
		464	10328	chr4	99424253	100678092	1.99502e-05	0.0783998	0.848236	0.0723706
		466	15384	chr4	103221459	105305275	0.0437626	0.0118344	0.532743	0.343351
		656	20472	chr6	31571330	32682590	1.0062e-06	0.000157077	0.620384	0.379458
		657	8792	chr6	32682664	33236268	0.00263001	0.00320798	0.871389	0.119589
		1182	5596	chr12	3677111	4417127	6.14419e-33	0.000408175	0.995292	0.0042996
HbA1c	Migraine	1370	5971	chr14	94325812	95750857	1.29783e-06	3.10085e-06	0.998825	0.00117079
		78	5356	chr1	156336133	158027330	4.93214e-06	4.33842e-37	0.978531	0.0214645
		256	7458	chr2	209941529	212379238	0.00712578	0.00120571	0.97754	0.00261041
		1485	6510	chr17	1929074	3701935	1.53717e-09	3.02347e-06	0.907445	0.0925523
		734	5997	chr6	160581374	162169452	4.48327e-10	0.00952194	0.902281	0.0881969
		600	7039	chr5	132140596	134777042	0.00374783	0.0829534	0.820967	0.073947
		466	5485	chr4	103221459	105304491	9.91548e-07	0.000563533	0.72337	0.276065
		1051	7919	chr10	63341695	65793994	1.68643e-06	0.0122615	0.722825	0.264912
		1005	7034	chr9	135298917	137040737	3.42096e-49	0.00822689	0.612459	0.379314
		637	4145	chr6	6785491	7808676	1.79781e-23	0.264421	0.593989	0.14159
		789	2684	chr7	71874997	73333954	0.000723937	9.995e-09	0.570357	0.428919
		730	7270	chr6	153094544	154974092	0.0175429	0.164706	0.564871	0.068793
	Headache	23	9725	chr1	38731847	40200368	2.80592e-12	0.145688	0.64598	0.208332
		78	13954	chr1	156336133	158027331	7.2152e-08	4.58962e-11	0.992658	0.00734168
		252	20382	chr2	202818637	205799152	0.00123258	0.00655927	0.876993	0.102392
		256	18941	chr2	209941529	212379410	0.00128282	0.0064046	0.918457	0.0427439
		466	15384	chr4	103221459	105305275	1.7935e-08	0.00544207	0.885759	0.108799
		600	19472	chr5	132139649	134777267	5.36157e-05	0.00480994	0.966927	0.026648
		745	8111	chr7	1353067	2062096	0.000187241	0.00156106	0.945145	0.0522048
		856	19389	chr8	11279164	13491594	1.22737e-05	0.000519935	0.994802	0.00444373
		1023	14235	chr10	16551767	18537231	4.86624e-08	0.287716	0.571295	0.140974
		1182	5596	chr12	3677111	4417127	1.56387e-90	0.00060811	0.994969	0.00442295
		1370	12826	chr14	94325360	95750857	5.16571e-08	9.19903e-06	0.997979	0.00201147
		1497	13820	chr17	16412352	18856281	7.99266e-30	0.286973	0.556671	0.156357
		1521	22121	chr17	64800552	67858764	2.57022e-08	0.119993	0.798544	0.0814571
Fasting proinsulin	Migraine	No significant shared regions
	Headache	1134	1429	chr11	70926665	72284569	0.0315809	0.00130286	0.926854	0.000888434
		1123	1774	chr11	47008379	49863812	4.30343e-39	0.214907	0.780964	0.00412906
		1509	3257	chr17	43057585	45874072	0.197611	1.66336e-13	0.671769	0.13062
T1D	Migraine	No significant shared regions
	Headache	649	8933	chr6	24852296	25684555	0.170581	1.50136e-05	0.760757	0.0640802
		650	9548	chr6	25684587	26791192	0.000345129	2.63306e-09	0.87349	0.126165
		652	7983	chr6	28017819	28917525	6.04381e-07	9.93568e-08	0.789591	0.210409
		1122	16772	chr11	44693799	47006094	0.14307	0.000476809	0.655849	0.0527997
		1267	16590	chr13	27284583	29257528	0.101671	6.98729e-05	0.840695	0.0329264
HOMA-B	Migraine or Headache	No significant shared regions
HOMA-IR
2hr glucose

## Sheet: Table S6
Supplementary Table 6. LD independent (r2 < 0.1) lead SNPs by cross-trait meta-analysis between Migraine and Glycaemic traits GWAS (Pmeta < 5 × 10-8; single trait P < 0.05).
No novel lead SNPs in the cross-trait meta-analysis beween Migraine with HbA1c and Proinsulin
SNP: Single nucleotide polymorphism; CHR: Chromosome; BP: Base pair position (NCBI37/hg19); EA: Effect allele; NEA: Non-effect allele; P: P-value; BE: Binary effects; M-value: Posterior probability; T1D: Type 1 diabetes; FG: Fasting glucose; FI: Fasting insulin HOMA-B: homeostatic model assessment of β-cell function; HOMA-IR: homeostatic model assessment of insulin resistance; 2hr glucose: 2-hour…
Datasets	Lead SNP	CHR	BP	EA	NEA	I_SQUARE	PVALUE_Q	Meta-analysis			Migraine			Glycaemic traits			Variant annotation	Nearest coding gene	GWAS-PW PPA3	Novel for migraine and glycemic traits
								OR	P-value	BE P-value	OR	P-value	M-value	OR	P-value	M-value
Migraine and 2hr glucose	rs10399665	1	8407287	C	T	0	0.596062	1.02622	3.93612e-09	1.28394e-08	1.02782	2.19e-07	1	1.02265	0.02781	0.988	downstream gene	SLC45A1	0.0132919	Yes	Lead SNP with Pmeta < 5 × 10-8 and Psingle-trait < 1 × 10-4
	rs7847758	9	86650973	C	T	0	0.876301	0.969145	1.73474e-08	5.68308e-08	0.968641	9.17e-07	1	0.970543	0.004275	0.987	intergenic	RMI1	0.0159203	Yes
	rs10761741	10	65066186	T	G	0	0.44774	1.02486	1.12836e-08	3.53331e-08	1.02716	2.84e-07	1	1.02	0.0102	0.974	intron	NRBF2	0.00577525	Yes
	rs203465	17	19810720	G	T	0	0.619005	1.02617	3.51044e-08	1.11205e-07	1.02759	5.89e-07	1	1.02214	0.01291	0.963	intron	ULK2	0.00940379	Yes
Migraine and FG	rs6731931	2	173593726	C	T	0	0.667747	1.01243	4.43036e-08	1.34868e-07	1.01514	0.0234407	0.957	1.01207	5.73303e-07	1	intron	RAPGEF4	0.00554348	Yes
	rs223482	4	103687208	G	A	89.8738	0.00167505	0.984155	5.85009e-11	6.35973e-10	0.975155	1.05308e-06	1	0.991834	2.97538e-07	1	intergenic	MANBA	0.651336	No (only novel for migraine)
	rs6943025	7	98037557	T	A	34.7129	0.215858	0.984156	1.41512e-08	2.91854e-08	0.976715	0.00211982	0.99	0.986591	5.73303e-07	1	intergenic	BAIAP2L1	0.147298	Yes
	rs2000177	10	93412994	T	G	64.2496	0.0944308	0.988032	5.41986e-09	1.0655e-08	0.982018	0.000754127	0.993	0.991338	3.09371e-07	1	regulatory region	PPP1R3C	0.0369403	Yes
	rs10777859	12	97792787	A	G	0	0.478663	0.989436	6.28071e-10	1.25186e-09	0.986026	0.00640548	0.984	0.989852	1.45602e-08	1	intergenic	NEDD1	2.99116e-06	Yes
	rs6496741	15	91503049	G	A	83.7826	0.0130212	1.01648	1.71964e-09	5.05412e-09	1.02561	3.07341e-05	0.998	1.00955	5.73303e-07	1	non coding transcript exon	RCCD1	0.706739	Yes
	rs9940149	16	300641	A	G	0	0.675874	0.987495	1.82316e-09	5.4756e-09	0.984833	0.0243346	0.957	0.987775	2.25884e-08	1	intron	FAM234A	0.000269738	Yes
Migraine and FI	rs9815656	3	80311982	T	C	76.7224	0.0382025	0.986441	3.24126e-08	7.32284e-08	0.979828	7.94126e-05	0.998	0.991139	8.58703e-06	0.999	intergenic	ROBO1	0.00257723	Yes
	rs6904267	6	69756110	T	G	52.1223	0.148396	0.989415	4.53081e-08	1.38518e-07	0.982583	0.00068422	0.995	0.990545	6.07364e-06	1	intron	ADGRB3	0.0531861	Yes
	rs562590	11	64803351	A	G	57.6704	0.12429	1.0122	1.26655e-08	3.9488e-08	1.02041	0.000366585	0.997	1.01086	2.65757e-06	1	non coding transcript exon	SAC3D1	0.066859	Yes
	rs11171733	12	56456266	A	G	58.5331	0.120442	1.01086	3.19623e-08	9.50722e-08	1.01864	0.000504709	0.996	1.00965	4.8441e-06	1	intergenic	ERBB3	0.00031424	Yes
	rs143642746	20	33754394	A	G	0	0.489151	1.14069	1.12717e-08	2.97484e-08	1.10573	0.0468167	0.912	1.15004	6.75069e-08	1	intron	PROCR	0.0619383	Yes
Migraine and Glucose	rs6658300	1	44129209	T	C	75.2191	0.0445562	0.982396	2.08e-09	4.94e-09	0.975224	1.07e-05	1	0.987657	4.29e-06	1	intron	KDM4A	0.00161015	Yes
	rs3791101	1	44366250	A	G	0	0.73399	1.01347	3.55e-08	1.12e-07	1.01521	0.00702231	0.985	1.01306	1.44e-06	1	intron	ARTN	0.00161015	Yes
	rs77921424	1	51479319	G	A	0	0.642376	1.0137	1.33e-08	4.3e-08	1.01608	0.00425993	0.99	1.01317	8.13e-07	1	intergenic	CDKN2C	0.017511	Yes
	rs12124701	1	107358226	A	G	0	0.507374	0.980104	1.46e-08	4.81e-08	0.975835	0.00107426	0.997	0.981346	2.94e-06	1	upstream gene	PRMT6	0.00787829	Yes
	rs4611812	3	64699445	T	C	39.6475	0.198018	0.985568	1.54e-10	5.03e-10	0.979559	8.78e-05	0.999	0.986946	1.78e-07	1	intron	ADAMTS9	0.787906	Yes
	rs223337	4	103786371	T	C	89.4545	0.00207411	0.982855	5.47e-09	3.87e-08	0.973674	2.32e-07	1	0.990965	0.000227419	0.871	intron	UBE2D3	0.192638	Yes
	rs1419640	6	29350854	G	T	34.4893	0.216643	1.01261	3.1e-08	9.45e-08	1.01917	0.000855597	0.995	1.01138	4.46e-06	1	intron	UBE2D3	0.0244836	Yes
	rs9380862	6	39404162	T	C	80.8389	0.0223425	1.02063	2.77e-09	9.16e-09	1.02985	3.4e-06	1	1.01343	1.39e-05	0.999	intron	KCNK16	0.540112	Yes
	rs118126621	6	109304170	A	G	0	0.785868	1.04344	1.11e-08	3.55e-08	1.04816	0.00972935	0.98	1.0425	3.35e-07	1	downstream gene	SESN1	0.0812046	Yes
	rs7895494	10	89379732	C	A	0	0.737839	0.98656	4.48e-09	1.47e-08	0.984975	0.00450658	0.99	0.986926	2.71e-07	1	intron	PAPSS2	0.0370976	Yes
	rs7085310	10	114541029	A	G	0	0.901503	0.985654	7.3e-09	2.32e-08	0.985025	0.00845948	0.983	0.985802	2.59e-07	1	intron	TCF7L2	0.189426	Yes
	rs948578	11	65356754	T	C	0	0.52917	0.986547	2.45e-09	7.65e-09	0.983326	0.00303113	0.992	0.987163	1.85e-07	1	intron	KCNK7	0.0357277	No (only novel for migraine)
	rs10777859	12	97792787	A	G	0	0.796852	0.987208	7.46e-09	2.38e-08	0.986026	0.00640548	0.986	0.987479	3.34e-07	1	intergenic	NEDD1	4.68732e-05	Yes
	rs12912465	15	77309459	T	C	56.0678	0.13137	1.01511	4.59e-09	1.48e-08	1.02346	0.000110806	0.999	1.01327	3.2e-06	1	intron	PSTPIP1	0.098531	Yes
	rs150333865	15	91528875	A	G	55.4122	0.134241	1.01891	1.47e-08	4.62e-08	1.02931	0.000128582	0.999	1.01645	9.17e-06	1	intron	PRC1	0.22268	Yes
	rs59350108	15	99289607	C	G	0	0.546976	1.01436	1.46e-09	4.76e-09	1.01738	0.00162139	0.995	1.01367	2.02e-07	1	intron	IGF1R	0.103542	Yes
	rs8049080	16	1255885	G	A	0	0.470501	1.01359	1.11e-08	3.38e-08	1.01771	0.00399981	0.989	1.01286	6.09e-07	1	intron	TPSG1	0.0156042	Yes
	rs2429909	17	2270284	A	G	0	0.544348	1.01289	2.15e-08	6.82e-08	1.01582	0.00300068	0.992	1.01221	1.69e-06	1	non coding transcript exon	SGSM2	0.00150703	Yes
	rs12603813	17	43196584	C	T	0	0.481096	1.01623	3.46e-10	1.12e-09	1.02011	0.000883537	0.997	1.01536	7.87e-08	1	intron	ACBD4	0.00129109	Yes
Migraine and HOMA-B	rs7903146	10	114758349	T	C	0	0.649119	0.981136	1.79524e-09	6.04811e-09	0.983268	0.00319901	0.991	0.980199	1.41602e-07	1	intron	TCF7L2	0.00826469	Yes
	rs7944584	11	47336320	T	A	61.4209	0.1074	1.01853	7.26577e-09	2.49034e-08	1.02647	6.04883e-06	1	1.01511	7.90149e-05	0.999	intron	MYBPC3	0.000325201	Yes
Migraine and Fasting proinsulin	rs2769071	9	136145974	G	A	0	0.561832	1.02863	2.32324e-08	7.08836e-08	1.02748	5.43308e-07	1	1.03654	0.0111791	0.975	intron	ABO	0.000874227	Yes
	rs56359414	11	133388023	T	A	0	0.542565	1.07054	3.76358e-08	1.1911e-07	1.06744	8.75938e-07	1	1.09177	0.0110626	0.975	intron	OPCML	0.000472648	Yes
	rs285746	15	93213621	C	G	0	0.945236	1.03304	2.07024e-08	6.07607e-08	1.03289	1.6647e-07	1	1.03416	0.0443192	0.934	intron	FAM174B	0.00158702	Yes
	rs203456	17	19820224	T	C	3.44613	0.308826	1.02833	1.75597e-08	5.20669e-08	1.02636	9.23753e-07	1	1.0421	0.00317841	0.989	intron	ULK2	0.0122057	Yes
Migraine and T1D	rs10399665	1	8407287	C	T	0	0.32574	1.0289	3.81845e-08	1.11733e-07	1.02782	2.14668e-07	1	1.05456	0.0379114	0.912	downstream gene	SLC45A1	0.00999226	Yes
	rs139007490	2	88791217	C	T	26.5423	0.243307	0.915204	1.71051e-08	4.96014e-08	0.918633	1.20937e-07	1	0.836524	0.0231999	0.928	intergenic	TEX37	0.0145829	Yes
	rs4645215	4	103825248	C	T	69.866	0.0685039	0.970619	5.57477e-09	1.55573e-08	0.97249	9.30605e-08	1	0.927818	0.00304056	0.968	intron	CISD2	0.0951367	Yes

## Sheet: Table S7
Supplementary Table 7. LD independent (r2 < 0.1) lead SNPs by cross-trait meta-analysis between Headache and Glycaemic traits GWAS (Pmeta < 5 × 10-8; single trait P < 0.05).
#No novel lead SNPs in the cross-trait meta-analysis beween Headache with 2hr glucose and Proinsulin
SNP: Single nucleotide polymorphism; CHR: Chromosome; BP: Base pair position (NCBI37/hg19); EA: Effect allele; NEA: Non-effect allele; P: P-value; BE: Binary effects; M-value: Posterior probability; T1D: Type 1 diabetes; FG: Fasting glucose; FI: Fasting insulin HOMA-B: homeostatic model assessment of β-cell function; HOMA-IR: homeostatic model assessment of insulin resistance; 2hr glucose: 2-hour…
Datasets	Lead SNP	CHR	BP	EA	NEA	I_SQUARE	PVALUE_Q	Meta-analysis			Headache			Glycaemic traits			Variant annotation	Nearest coding gene	GWAS-PW PPA3	Novel for headache and glycaemic traits
								OR	P-value	BE P-value	OR	P-value	M-value	OR	P-value	M-value
Headache and FG	rs223482	4	103687208	G	A	88.5326	0.00314677	0.983903	3.87211e-10	2.39028e-09	0.974325	7.71605e-06	0.998	0.991834	2.97538e-07	1	intergenic	MANBA	0.666888	No (only novel for headache)
	rs252768	5	77416148	T	C	76.4598	0.0392952	0.981203	2.56767e-08	6.57518e-08	0.972845	2.55959e-05	0.999	0.98738	2.30253e-05	0.999	intron	AP3B1	0.00296199	Yes
	rs9400975	6	117258948	G	T	0	0.501723	1.01043	1.15253e-08	3.42276e-08	1.01448	0.0211332	0.956	1.01005	1.41602e-07	1	intergenic	RFX6	0.0237315	Yes	Lead SNP with Pmeta < 5 × 10-8 and Psingle-trait < 1 × 10-4
	rs1182397	7	157031407	G	T	0	0.652407	1.01195	1.85125e-08	5.46535e-08	1.01525	0.0442797	0.929	1.01167	1.34411e-07	1	intron	DNAJB6	0.00367719	Yes
	rs34647936	19	19548239	G	T	79.5631	0.0269642	1.01724	3.43779e-08	7.21911e-08	1.02756	0.000279001	0.992	1.01005	1.91774e-06	1	intron	GATAD2A	0.0659959	Yes
Headache and FI	rs6542905	2	100654707	G	C	48.4822	0.163552	0.989004	2.532e-08	7.31599e-08	0.98113	0.00170181	0.99	0.989951	1.5129e-06	1	intron	AFF3	0.12126	Yes
	rs2299156	7	50764404	T	C	0.42771	0.316273	0.985117	3.98065e-09	1.22069e-08	0.977966	0.00382336	0.987	0.985999	1.76789e-07	1	intron	GRB10	0.0102742	Yes
	rs10773049	12	124506631	C	T	0	0.470085	0.989835	1.66453e-08	4.942e-08	0.985782	0.0163111	0.963	0.990248	2.49742e-07	1	intron	RFLNA	0.201337	Yes
	rs2024449	16	53494617	C	T	48.947	0.161647	0.989153	8.2649e-09	2.47365e-08	0.981523	0.00142704	0.991	0.99005	5.73303e-07	1	intron	RBL2	0.063996	Yes
Headache and Glucose	rs17384696	1	51241057	A	C	11.9938	0.286439	1.01476	1.97e-09	6.24e-09	1.02102	0.000896659	0.996	1.01364	3.23e-07	1	intron	FAF1	0.0470778	Yes
	rs6726122	2	71583924	T	A	0	0.489788	0.987033	1.35e-08	4.2e-08	0.98334	0.00436039	0.988	0.987696	7.05e-07	1	intron	ZNF638	0.0922359	Yes
	rs4611812	3	64699445	T	C	0	0.596285	0.986433	3.78e-09	1.16e-08	0.983576	0.00534396	0.987	0.986946	1.78e-07	1	intron	ADAMTS9	0.0914727	Yes
	rs56203712	4	25342606	G	A	0	0.519485	0.984516	1.11e-08	3.41e-08	0.980434	0.00478977	0.988	0.98525	5.44e-07	1	intron	ZCCHC4	0.0356974	Yes
	rs223497	4	103653976	C	T	83.6456	0.0134072	0.983003	2.38e-08	9.42e-08	0.974462	9.27e-06	0.999	0.989852	3.69e-05	0.995	intron	MANBA	0.532743	Yes
	rs11767259	7	75855519	T	C	0	0.458499	1.03676	4.78e-08	1.5e-07	1.04881	0.00490116	0.986	1.03461	2.17e-06	1	intron	SRRM3	0.043313	Yes
	rs4966024	15	99295570	A	G	0	0.931756	0.986716	2.21e-08	6.64e-08	0.987193	0.0354556	0.944	0.98663	2.16e-07	1	intron	IGF1R	0.0103378	Yes
	rs28478453	19	19531175	G	C	44.5526	0.179289	1.01804	9.08e-10	2.87e-09	1.02751	0.000289559	0.998	1.01635	3.11e-07	1	intron	GATAD2A	0.137832	Yes
	rs139643	22	25231570	A	G	0	0.423327	1.0133	7.65e-09	2.39e-08	1.01769	0.0027841	0.992	1.01252	5.56e-07	1	intron	SGSM1	0.028001	No (only novel for headache)
Headache and HbA1c	rs2968811	2	55327091	T	A	35.3859	0.213483	1.00794	2.10486e-08	6.10407e-08	1.01518	0.0110166	0.958	1.00751	2.66234e-07	1	intron	RTN4	0.0310777	Yes
	rs10180658	2	202158550	T	C	67.4092	0.0798306	1.00863	2.87642e-09	8.01887e-09	1.01912	0.00184182	0.982	1.008	8.74663e-08	1	intron	CASP8	0.186762	Yes
	rs375380888	2	203899079	G	A	92.2201	0.000336835	0.969837	6.44986e-10	1.83481e-08	0.949728	1.19254e-06	0.998	0.987696	1.93873e-06	0.985	intron	NBEAL1	0.876993	Yes
	rs12633000	3	53271040	C	A	47.8602	0.166086	1.01178	5.01021e-08	1.1811e-07	1.01949	0.00804035	0.961	1.00896	5.78324e-07	1	intron	TKT	0.064084	Yes
	rs2811466	3	129299265	A	G	32.3799	0.223954	0.985509	1.34761e-08	2.71326e-08	0.976227	0.0108871	0.96	0.987844	1.23996e-07	1	intron	PLXND1	0.0275279	No (only novel for headache)
	rs34811474	4	25408838	A	G	34.1853	0.217708	0.989319	1.38609e-08	2.83175e-08	0.982495	0.010351	0.96	0.991122	1.2915e-07	1	missense	ANAPC4	0.0400577	No (only novel for headache)
	rs201681457	5	132402435	C	T	92.8008	0.000193783	0.980776	2.81111e-10	1.2259e-08	0.96778	5.40139e-07	0.998	0.992356	1.67082e-06	0.978	intron	HSPA4	0.966927	Yes
	rs62397580	6	33800297	G	A	0	0.441918	0.992121	3.2395e-08	6.99715e-08	0.987716	0.0380309	0.926	0.992386	1.65046e-07	1	intergenic	MLN	0.0873739	Yes
	rs28728306	7	1961814	A	C	93.7263	6.53951e-05	0.975866	1.41916e-10	1.2491e-08	0.959273	1.44085e-07	0.999	0.990954	2.6831e-06	0.911	intron	ELFN1	0.945145	Yes
	rs140171394	8	49179939	T	C	0	0.346484	0.959817	2.26952e-08	4.74366e-08	0.933383	0.0239851	0.941	0.961424	1.41819e-07	1	intergenic	UBE2V2	0.0384986	No (only novel for headache)
	rs73104074	12	48524429	C	T	27.3553	0.240687	1.03546	2.90723e-08	6.27518e-08	1.05997	0.0134365	0.954	1.03023	2.48941e-07	1	intron	SENP1	0.00302776	Yes
	rs372855300	13	114947643	C	A	74.3322	0.0484031	0.983738	3.17273e-08	6.50141e-08	0.973721	0.00117211	0.982	0.990093	7.29902e-07	1	intergenic	CFAP97D2	0.00462812	Yes
	rs7180506	15	74341208	G	C	86.5092	0.00647729	0.982962	1.73167e-09	6.00218e-09	0.972408	4.75301e-05	0.995	0.991341	2.49118e-07	1	downstream gene	GOLGA6A	0.487448	Yes
	rs146514650	19	46168949	A	G	0	0.370643	0.978209	9.30319e-09	2.70643e-08	0.964602	0.0252785	0.941	0.979033	8.11481e-08	1	upstream gene	GIPR	0.0113176	Yes
Headache and HOMA-B	rs1868184	3	68070579	T	C	0	0.940911	1.02862	4.589e-08	1.65367e-07	1.02831	1.82873e-05	1	1.02913	0.000685284	0.998	intron	TAFA1	0.00224404	Yes
	rs62382999	5	121521552	A	G	51.6213	0.150515	1.03371	2.17184e-08	4.84396e-08	1.04097	1.62242e-07	1	1.02305	0.0146017	0.916	downstream gene	ZNF474	0.00359172	Yes
	rs7823100	8	11422491	A	C	0	0.454385	1.02574	3.10309e-08	1.02571e-07	1.02856	1.66839e-06	1	1.02134	0.00405678	0.987	upstream gene	BLK	0.00374599	Yes
	rs10906203	10	12719220	T	C	0	0.414247	0.97399	7.58831e-09	2.54355e-08	0.971125	4.70847e-07	1	0.978587	0.00324427	0.988	intron	CAMK1D	0.00234379	No (only novel for HOMA-B)
Headache and HOMA-IR	rs13079202	3	137076332	C	T	0	0.358985	1.02665	1.67648e-08	5.9347e-08	1.02318	0.000115569	0.999	1.03222	2.43454e-05	1	intergenic	SOX14	0.0182514	Yes
	rs10906203	10	12719220	T	C	0	0.351953	0.974392	1.29383e-08	4.22269e-08	0.971125	4.70847e-07	1	0.979637	0.00514635	0.981	intron	CAMK1D	0.00163409	No (only novel for HOMA-IR)
	rs10766579	11	19697236	T	C	0	0.548959	0.958159	2.50871e-08	8.74171e-08	0.954565	2.68372e-06	1	0.963561	0.00218956	0.993	intron	NAV2	0.00929827	Yes
Headache and T1D	rs9507792	13	27355617	C	T	95.126	5.9101e-06	0.956969	1.99366e-08	2.04299e-07	1.05669	7.6894e-08	0.999	0.858817	0.000645376	0.023	intergenic	GPR12	0.840695	Yes

## Sheet: Table S8
	Supplementary Table 8. Results for independent gene-based and gene-level genetic overlap analysis between migraine and headache with glycaemic traits at three p-value thresholds
	Table I: Results for independent gene-based and gene-level genetic overlap analysis between migraine and 2hrglucose								Table X: Results for independent gene-based and gene-level genetic overlap analysis between headache and 2hr glucose
		Discovery	Target	Number of overlapping genes between migraine and 2hr-glucose	Proportion of overlapping genes between migraine and 2hr-glucose		Binomial test P-value			Discovery	Target	Number of overlapping genes between headache and 2hr-glucose	Proportion of overlapping genes between headache and 2hr-glucose		Binomial test P-value
	Trait	Migraine	2hr glucose		Expected	Observed			Trait	Headache	2hr glucose		Expected	Observed
	Total number of genes								Total number of genes
	Raw number of genes	18395	18395						Raw number of genes	18305	17983
	Effective number of independent genes	13479	13709						Effective number of independent genes	13911	13785
	Genes with P-value ≤ 0.1				Genes with P-value ≤ 0.1				Genes with P-value ≤ 0.1				Genes with P-value ≤ 0.1
	Raw number of genes	5949	2510	899	0.129915	0.162276	1.87731e-09		Raw number of genes	4526	2459	750	0.129343	0.178401	3.279e-15
	Effective number of independent genes	4024	1781	653					Effective number of independent genes	3139	1783	560
	Proportion of effective number of genes	0.298538	0.129915						Proportion of effective number of genes	0.225649	0.129343
	Genes with P-value ≤ 0.05				Genes with P-value ≤ 0.05				Genes with P-value ≤ 0.05				Genes with P-value ≤ 0.05
	Raw number of genes	4425	1496	440	0.0768838	0.107277	2.78501e-09		Raw number of genes	3092	1451	332	0.075662	0.119346	1.646e-12
	Effective number of independent genes	2927	1054	314					Effective number of independent genes	2078	1043	248
	Proportion of effective number of genes	0.217153	0.0768838						Proportion of effective number of genes	0.149378	0.075662
	Genes with P-value ≤ 0.01				Genes with P-value ≤ 0.01				Genes with P-value ≤ 0.01				Genes with P-value ≤ 0.01
	Raw number of genes	2209	466	98	0.0217375	0.0409956	8.31924e-06		Raw number of genes	1422	458	54	0.0219079	0.0477855	4.725e-06
	Effective number of independent genes	1366	298	56					Effective number of independent genes	858	302	41
	Proportion of effective number of genes	0.101343	0.0217375						Proportion of effective number of genes	0.0616778	0.0219079
	Table II: Results for independent gene-based and gene-level genetic overlap analysis between migraine and fasting glucose (FG)								Table XI: Results for independent gene-based and gene-level genetic overlap analysis between headache and fasting glucose (FG)
		Discovery	Target	Number of overlapping genes between migraine and FG	Proportion of overlapping genes between migraine and FG		Binomial test P-value			Discovery	Target	Number of overlapping genes between headache and FG	Proportion of overlapping genes between headache and FG		Binomial test P-value
	Trait	Migraine	FG		Expected	Observed			Trait	Headache	FG		Expected	Observed
	Total number of genes								Total number of genes
	Raw number of genes	18395	18073						Raw number of genes	18305	17983
	Effective number of independent genes	13478	13428						Effective number of independent genes	13911	13699
	Genes with P-value ≤ 0.1				Genes with P-value ≤ 0.1				Genes with P-value ≤ 0.1				Genes with P-value ≤ 0.1
	Raw number of genes	5950	3491	1383	0.177986	0.239503	6.19352e-23		Raw number of genes	4526	3475	1019	0.177093	0.230965	1.34e-14
	Effective number of independent genes	4025	2390	964					Effective number of independent genes	3139	2426	725
	Proportion of effective number of genes	0.298635	0.177986						Proportion of effective number of genes	0.225649	0.177093
	Genes with P-value ≤ 0.05				Genes with P-value ≤ 0.05				Genes with P-value ≤ 0.05				Genes with P-value ≤ 0.05
	Raw number of genes	4425	2318	744	0.114835	0.16604	1.23826e-16		Raw number of genes	3092	2311	529	0.114461	0.169875	4.742e-14
	Effective number of independent genes	2927	1542	486					Effective number of independent genes	2078	1568	353
	Proportion of effective number of genes	0.217169	0.114835						Proportion of effective number of genes	0.149378	0.114461
	Genes with P-value ≤ 0.01				Genes with P-value ≤ 0.01				Genes with P-value ≤ 0.01				Genes with P-value ≤ 0.01
	Raw number of genes	2209	1084	255	0.0495234	0.106149	2.2512e-17		Raw number of genes	1422	1083	184	0.0492007	0.122378	2.84626e-17
	Effective number of independent genes	1366	665	145					Effective number of independent genes	858	674	105
	Proportion of effective number of genes	0.10135	0.0495234						Proportion of effective number of genes	0.0616778	0.0492007
	Table III: Results for independent gene-based and gene-level genetic overlap analysis between migraine and fasting insulin (FI)								Table XII: Results for independent gene-based and gene-level genetic overlap analysis between headache and fasting insulin (FI)
		Discovery	Target	Number of overlapping genes between migraine and FI	Proportion of overlapping genes between migraine and FI		Binomial test P-value			Discovery	Target	Number of overlapping genes between headache and FI	Proportion of overlapping genes between headache and FI		Binomial test P-value
	Trait	Migraine	FI		Expected	Observed			Trait	Headache	FI		Expected	Observed
	Total number of genes								Total number of genes
	Raw number of genes	18395	18073						Raw number of genes	18305	17983
	Effective number of independent genes	13479	13445						Effective number of independent genes	13911	13721
	Genes with P-value ≤ 0.1				Genes with P-value ≤ 0.1				Genes with P-value ≤ 0.1				Genes with P-value ≤ 0.1
	Raw number of genes	5950	3468	1347	0.176199	0.226584	2.82378e-16		Raw number of genes	4526	3460	994	0.175862	0.224912	1.61794e-12
	Effective number of independent genes	4025	2369	912					Effective number of independent genes	3139	2413	706
	Proportion of effective number of genes	0.298613	0.176199						Proportion of effective number of genes	0.225649	0.175862
	Genes with P-value ≤ 0.05				Genes with P-value ≤ 0.05				Genes with P-value ≤ 0.05				Genes with P-value ≤ 0.05
	Raw number of genes	4425	2349	766	0.116028	0.17219	2.43009e-19		Raw number of genes	3092	2323	532	0.114642	0.177575	2.26489e-17
	Effective number of independent genes	2927	1560	504					Effective number of independent genes	2078	1573	369
	Proportion of effective number of genes	0.217153	0.116028						Proportion of effective number of genes	0.149378	0.114642
	Genes with P-value ≤ 0.01				Genes with P-value ≤ 0.01				Genes with P-value ≤ 0.01				Genes with P-value ≤ 0.01
	Raw number of genes	2209	968	252	0.0443287	0.108346	9.55061e-23		Raw number of genes	1422	971	172	0.0443116	0.121212	6.51298e-20
	Effective number of independent genes	1366	596	148					Effective number of independent genes	858	608	104
	Proportion of effective number of genes	0.101343	0.0443287						Proportion of effective number of genes	0.0616778	0.0443116
	Table IV: Results for independent gene-based and gene-level genetic overlap analysis between migraine and glucose								Table XIII: Results for independent gene-based and gene-level genetic overlap analysis between headache and glucose
		Discovery	Target	Number of overlapping genes between migraine and glucose	Proportion of overlapping genes between migraine and glucose		Binomial test P-value			Discovery	Target	Number of overlapping genes between headache and glucose	Proportion of overlapping genes between headache and glucose		Binomial test P-value
	Trait	Migraine	Glucose		Expected	Observed			Trait	Headache	Glucose		Expected	Observed
	Total number of genes								Total number of genes
	Raw number of genes	18298	18298						Raw number of genes	18341	18341
	Effective number of independent genes	13748	13783						Effective number of independent genes	12599	12496
	Genes with P-value ≤ 0.1				Genes with P-value ≤ 0.1				Genes with P-value ≤ 0.1				Genes with P-value ≤ 0.1
	Raw number of genes	5961	5957	2284	0.301603	0.387567	4.40493e-32		Raw number of genes	4670	6353	1884	0.337628	0.41209	4.61417e-18
	Effective number of independent genes	4118	4157	1596					Effective number of independent genes	3077	4219	1268
	Proportion of effective number of genes	0.299534	0.301603						Proportion of effective number of genes	0.244226	0.337628
	Genes with P-value ≤ 0.05				Genes with P-value ≤ 0.05				Genes with P-value ≤ 0.05				Genes with P-value ≤ 0.05
	Raw number of genes	4405	4298	1337	0.211057	0.301282	6.60041e-31		Raw number of genes	3105	4515	996	0.238716	0.319521	1.38404e-16
	Effective number of independent genes	2964	2909	893					Effective number of independent genes	2003	2983	640
	Proportion of effective number of genes	0.215595	0.211057						Proportion of effective number of genes	0.158981	0.238716
	Genes with P-value ≤ 0.01				Genes with P-value ≤ 0.01				Genes with P-value ≤ 0.01				Genes with P-value ≤ 0.01
	Raw number of genes	2219	2206	422	0.103751	0.178082	4.846e-17		Raw number of genes	1369	2172	324	0.111716	0.220588	5.12443e-19
	Effective number of independent genes	1387	1430	247					Effective number of independent genes	816	1396	180
	Proportion of effective number of genes	0.100887	0.103751						Proportion of effective number of genes	0.064767	0.111716
	Table V: Results for independent gene-based and gene-level genetic overlap analysis between migraine and glycated haemoglobin (HbA1c)								Table XIV: Results for independent gene-based and gene-level genetic overlap analysis between headache and glycated haemoglobin (HbA1c)
		Discovery	Target	Number of overlapping genes between migraine and HbA1c	Proportion of overlapping genes between migraine and HbA1c		Binomial test P-value			Discovery	Target	Number of overlapping genes between headache and glucose	Proportion of overlapping genes between headache and glucose		Binomial test P-value
	Trait	Migraine	HbA1c		Expected	Observed			Trait	Headache	HbA1c		Expected	Observed
	Total number of genes								Total number of genes
	Raw number of genes	18298	17976						Raw number of genes	18341	18341
	Effective number of independent genes	13748	13389						Effective number of independent genes	12599	12896
	Genes with P-value ≤ 0.1				Genes with P-value ≤ 0.1				Genes with P-value ≤ 0.1				Genes with P-value ≤ 0.1
	Raw number of genes	5961	8658	3214	0.445291	0.529626	1.2057e-27		Raw number of genes	4670	8868	2575	0.46433	0.547936	9.67389e-21
	Effective number of independent genes	4118	5962	2181					Effective number of independent genes	3077	5988	1686
	Proportion of effective number of genes	0.299534	0.445291						Proportion of effective number of genes	0.244226	0.46433
	Genes with P-value ≤ 0.05				Genes with P-value ≤ 0.05				Genes with P-value ≤ 0.05				Genes with P-value ≤ 0.05
	Raw number of genes	4405	7117	2074	0.358055	0.459852	3.65812e-30		Raw number of genes	3105	7111	1484	0.366005	0.461308	1.59687e-18
	Effective number of independent genes	2964	4794	1363					Effective number of independent genes	2003	4720	924
	Proportion of effective number of genes	0.215595	0.358055						Proportion of effective number of genes	0.158981	0.366005
	Genes with P-value ≤ 0.01				Genes with P-value ≤ 0.01				Genes with P-value ≤ 0.01				Genes with P-value ≤ 0.01
	Raw number of genes	2219	4699	860	0.223915	0.369863	7.94485e-35		Raw number of genes	1369	4641	614	0.22728	0.38848	4.24992e-25
	Effective number of independent genes	1387	2998	513					Effective number of independent genes	816	2931	317
	Proportion of effective number of genes	0.100887	0.223915						Proportion of effective number of genes	0.064767	0.22728
	Table VI: Results for independent gene-based and gene-level genetic overlap analysis between migraine and homeostatic model assessment of β-cell function (HOMA-B)								Table XV: Results for independent gene-based and gene-level genetic overlap analysis between headache and homeostatic model assessment of β-cell function (HOMA-B)
		Discovery	Target	Number of overlapping genes between migraine and HOMA-B	Proportion of overlapping genes between migraine and HOMA-B		Binomial test P-value			Discovery	Target	Number of overlapping genes between headache and HOMA-B	Proportion of overlapping genes between headache and HOMA-B		Binomial test P-value
	Trait	Migraine	HOMA-B		Expected	Observed			Trait	Headache	HOMA-B		Expected	Observed
	Total number of genes								Total number of genes
	Raw number of genes	17956	17956						Raw number of genes	17959	17959
	Effective number of independent genes	13633	13938						Effective number of independent genes	13727	13941
	Genes with P-value ≤ 0.1				Genes with P-value ≤ 0.1				Genes with P-value ≤ 0.1				Genes with P-value ≤ 0.1
	Raw number of genes	5539	2347	787	0.127134	0.156938	3.23951e-08		Raw number of genes	3985	2345	556	0.12682	0.160529	1.26587e-07
	Effective number of independent genes	3906	1772	613					Effective number of independent genes	2797	1768	449
	Proportion of effective number of genes	0.286511	0.127134						Proportion of effective number of genes	0.203759	0.12682
	Genes with P-value ≤ 0.05				Genes with P-value ≤ 0.05				Genes with P-value ≤ 0.05				Genes with P-value ≤ 0.05
	Raw number of genes	4195	1391	365	0.0748314	0.0976454	4.43164e-06		Raw number of genes	2836	1402	243	0.0753891	0.100622	3.45169e-05
	Effective number of independent genes	2888	1043	282					Effective number of independent genes	1928	1051	194
	Proportion of effective number of genes	0.211839	0.0748314						Proportion of effective number of genes	0.140453	0.0753891
	Genes with P-value ≤ 0.01				Genes with P-value ≤ 0.01				Genes with P-value ≤ 0.01				Genes with P-value ≤ 0.01
	Raw number of genes	2236	462	82	0.024322	0.046133	7.87516e-07		Raw number of genes	1396	464	48	0.0243885	0.0417149	0.00163884
	Effective number of independent genes	1474	339	68					Effective number of independent genes	863	340	36
	Proportion of effective number of genes	0.10812	0.024322						Proportion of effective number of genes	0.0628688	0.0243885
	Table VII: Results for independent gene-based and gene-level genetic overlap analysis between migraine and homeostatic model assessment of insulin resistance (HOMA-IR)								Table XVI: Results for independent gene-based and gene-level genetic overlap analysis between headache and homeostatic model assessment of insulin resistance (HOMA-IR)
		Discovery	Target	Number of overlapping genes between migraine and HOMA-IR	Proportion of overlapping genes between migraine and HOMA-IR		Binomial test P-value			Discovery	Target	Number of overlapping genes between headache and HOMA-IR	Proportion of overlapping genes between headache and HOMA-IR		Binomial test P-value
	Trait	Migraine	HOMA-IR		Expected	Observed			Trait	Headache	HOMA-IR		Expected	Observed
	Total number of genes								Total number of genes
	Raw number of genes	17956	17956						Raw number of genes	17959	17956
	Effective number of independent genes	13636	13899						Effective number of independent genes	13725	13899
	Genes with P-value ≤ 0.1				Genes with P-value ≤ 0.1				Genes with P-value ≤ 0.1				Genes with P-value ≤ 0.1
	Raw number of genes	5535	2443	834	0.130441	0.161968	8.04878e-09		Raw number of genes	3977	2443	566	0.130441	0.1601	3.44749e-06
	Effective number of independent genes	3902	1813	632					Effective number of independent genes	2792	1813	447
	Proportion of effective number of genes	0.286154	0.130441						Proportion of effective number of genes	0.203424	0.130441
	Genes with P-value ≤ 0.05				Genes with P-value ≤ 0.05				Genes with P-value ≤ 0.05				Genes with P-value ≤ 0.05
	Raw number of genes	4192	1466	393	0.0775595	0.102564	8.71277e-07		Raw number of genes	2832	1466	230	0.0775595	0.0986501	0.000478003
	Effective number of independent genes	2886	1078	296					Effective number of independent genes	1926	1078	190
	Proportion of effective number of genes	0.211646	0.0775595						Proportion of effective number of genes	0.140328	0.0775595
	Genes with P-value ≤ 0.01				Genes with P-value ≤ 0.01				Genes with P-value ≤ 0.01				Genes with P-value ≤ 0.01
	Raw number of genes	2234	442	70	0.0235988	0.0373388	0.000795634		Raw number of genes	1392	442	43	0.0235988	0.0429733	0.000474976
	Effective number of independent genes	1473	328	55					Effective number of independent genes	861	328	37
	Proportion of effective number of genes	0.108023	0.0235988						Proportion of effective number of genes	0.0627322	0.0235988
	Table VIII: Results for independent gene-based and gene-level genetic overlap analysis between migraine and proinsulin								Table XVII: Results for independent gene-based and gene-level genetic overlap analysis between headache and proinsulin
		Discovery	Target	Number of overlapping genes between migraine and proinsulin	Proportion of overlapping genes between migraine and proinsulin		Binomial test P-value			Discovery	Target	Number of overlapping genes between headache and proinsulin	Proportion of overlapping genes between headache and proinsulin		Binomial test P-value
	Trait	Migraine	Proinsulin		Expected	Observed			Trait	Headache	Proinsulin		Expected	Observed
	Total number of genes								Total number of genes
	Raw number of genes	18012	18012						Raw number of genes	18010	18010
	Effective number of independent genes	13690	13971						Effective number of independent genes	13773	13970
	Genes with P-value ≤ 0.1				Genes with P-value ≤ 0.1				Genes with P-value ≤ 0.1				Genes with P-value ≤ 0.1
	Raw number of genes	5533	2034	685	0.1103	0.133624	3.40333e-06		Raw number of genes	4019	2038	457	0.110666	0.131252	0.000368512
	Effective number of independent genes	3899	1541	521					Effective number of independent genes	2819	1546	370
	Proportion of effective number of genes	0.284806	0.1103						Proportion of effective number of genes	0.204676	0.110666
	Genes with P-value ≤ 0.05				Genes with P-value ≤ 0.05				Genes with P-value ≤ 0.05				Genes with P-value ≤ 0.05
	Raw number of genes	4188	1233	322	0.0667096	0.0846341	0.000112849		Raw number of genes	2860	1241	215	0.0675018	0.0859496	0.00100572
	Effective number of independent genes	2883	932	244					Effective number of independent genes	1943	943	167
	Proportion of effective number of genes	0.210592	0.0667096						Proportion of effective number of genes	0.141073	0.0675018
	Genes with P-value ≤ 0.01				Genes with P-value ≤ 0.01				Genes with P-value ≤ 0.01				Genes with P-value ≤ 0.01
	Raw number of genes	2230	391	82	0.0216878	0.0326531	0.00419092		Raw number of genes	1411	394	50	0.0219041	0.0343249	0.0121155
	Effective number of independent genes	1470	303	48					Effective number of independent genes	874	306	30
	Proportion of effective number of genes	0.107378	0.0216878						Proportion of effective number of genes	0.0634575	0.0219041
	Table IX: Results for independent gene-based and gene-level genetic overlap analysis between migraine and type 1 diabetes (T1D)								Table XVIII: Results for independent gene-based and gene-level genetic overlap analysis between headache and type 1 diabetes (T1D)
		Discovery	Target	Number of overlapping genes between migraine and T1D	Proportion of overlapping genes between migraine and T1D		Binomial test P-value			Discovery	Target	Number of overlapping genes between headache and T1D	Proportion of overlapping genes between headache and T1D		Binomial test P-value
	Trait	Migraine	T1D		Expected	Observed			Trait	Headache	T1D		Expected	Observed
	Total number of genes								Total number of genes
	Raw number of genes	18298	17975						Raw number of genes	18341	18341
	Effective number of independent genes	13748	13698						Effective number of independent genes	12599	12473
	Genes with P-value ≤ 0.1				Genes with P-value ≤ 0.1				Genes with P-value ≤ 0.1				Genes with P-value ≤ 0.1
	Raw number of genes	5961	2548	882	0.131041	0.156144	1.76117e-06		Raw number of genes	4670	2749	860	0.144312	0.187195	3.89991e-11
	Effective number of independent genes	4118	1795	643					Effective number of independent genes	3077	1800	576
	Proportion of effective number of genes	0.299534	0.131041						Proportion of effective number of genes	0.244226	0.144312
	Genes with P-value ≤ 0.05				Genes with P-value ≤ 0.05				Genes with P-value ≤ 0.05				Genes with P-value ≤ 0.05
	Raw number of genes	4405	1489	409	0.0749014	0.0904184	0.000993717		Raw number of genes	3105	1544	412	0.0795318	0.115826	9.23952e-09
	Effective number of independent genes	2964	1026	268					Effective number of independent genes	2003	992	232
	Proportion of effective number of genes	0.215595	0.0749014						Proportion of effective number of genes	0.158981	0.0795318
	Genes with P-value ≤ 0.01				Genes with P-value ≤ 0.01				Genes with P-value ≤ 0.01				Genes with P-value ≤ 0.01
	Raw number of genes	2219	548	109	0.0235071	0.037491	0.000911666		Raw number of genes	1370	548	184	0.0242925	0.0772059	2.91044e-15
	Effective number of independent genes	1387	322	52					Effective number of independent genes	816	303	63
	Proportion of effective number of genes	0.100887	0.0235071						Proportion of effective number of genes	0.064767	0.0242925

## Sheet: Table S9
Supplementary Table 9. Genome-wide significant genes overlapping migraine and each of glycaemic trait in gene-based analysis.
							Migraine			FG
Datasets	Genes	Chromosome	Start position	End position	Length	SNPs	Gene P-value	Top SNPs	Top SNP P-value	Gene P-value	Top SNPs	Top SNP P-value
Migraine & FG	THADA	2	43457975	43823185	365211	1007	6.98443e-08	rs12712881	3.5e-10	3.25509e-12	rs77981966	1.58e-14
	SAYSD1	6	39071840	39082865	11026	82	1.05078e-07	rs183465	2.85e-09	1.03493e-06	rs10023	2.807e-08
	AMBRA1	11	46417962	46615619	197658	203	1.24556e-07	rs7932866	2.38e-09	3.81701e-10	rs11038913	6.427e-12
	ATG13	11	46638826	46697569	58744	79	1.37704e-07	rs61884270	6.77e-09	1.40163e-11	rs8914	4.141e-13		Genes overlapping migraine and more than one glycaemic traits at genome-wide significant level
	ARHGAP1	11	46698625	46722215	23591	60	2.06099e-07	rs61884294	1.09e-08	9.626e-12	rs8914	4.141e-13
	ZNF408	11	46722317	46727466	5150	35	1.0805e-07	rs61884306	1.36e-08	2.44117e-07	rs7932354	1.952e-08		No genes overlapping migraine with 2hr-glucose, HOMA-B, HOMA-IR at genome-wide significant level
	F2	11	46740743	46761056	20314	79	1.77304e-07	rs3136504	9.02e-09	2.44973e-07	rs3136505	9.984e-09
	CKAP5	11	46765084	46867859	102776	180	3.73091e-07	rs4500447	7.26e-09	5.30289e-10	rs11038990	9.375e-12
	LRP4	11	46878268	46940173	61906	121	8.95759e-08	rs10838634	2.39e-09	3.24235e-11	rs35959877	8.651e-13
	C11orf49	11	46958240	47185932	227693	349	2.85398e-07	rs118012321	3.19e-09	8.36244e-15	rs10769239	9.347e-17
	ARFGAP2	11	47185849	47199054	13206	68	7.40694e-07	rs61897848	2.36e-08	6.63172e-13	rs10769244	2.113e-14
	PACSIN3	11	47199073	47208010	8938	54	5.71546e-07	rs61897848	2.36e-08	1.16141e-12	rs57323109	5.321e-14
	DDB2	11	47236493	47260769	24277	108	3.28064e-07	rs4647709	1.1e-08	2.69644e-20	rs326222	1.264e-21
	CELF1	11	47487489	47574792	87304	134	1.04159e-06	rs7124681	2.15e-08	8.57983e-15	rs12224672	1.771e-16
	PTPMT1	11	47586888	47595013	8126	28	4.05225e-07	rs12798028	2.86e-08	2.76431e-15	rs71475924	1.951e-16
	KBTBD4	11	47593749	47600567	6819	34	4.79187e-07	rs12798028	2.86e-08	3.26886e-15	rs71475924	1.951e-16
	NDUFS3	11	47600562	47606115	5554	28	3.06927e-07	rs11039307	1.84e-08	3.25442e-15	rs71475924	1.951e-16
	FAM180B	11	47608230	47610746	2517	28	3.35582e-07	rs11039307	1.84e-08	3.55826e-15	rs71475924	1.951e-16
	C1QTNF4	11	47611216	47615961	4746	34	3.25919e-07	rs11039307	1.84e-08	3.4558e-15	rs71475924	1.951e-16
	MTCH2	11	47638858	47664206	25349	54	1.12407e-07	rs12419507	4.53e-09	1.27767e-15	rs61897973	5.149e-17
	RAB3IL1	11	61664706	61713747	49042	186	4.94186e-07	rs12787928	6.85e-09	1.20408e-07	rs174460	1.669e-09
	SIX5	19	46268043	46272497	4455	39	3.4311e-06	rs7258468	1.84e-07	1.81226e-06	rs725660	1.005e-07
	DMWD	19	46286205	46296060	9856	54	2.2763e-06	rs7252126	8.62e-08	1.41859e-06	rs2070737	5.372e-08
	RSPH6A	19	46298968	46318605	19638	132	2.65163e-06	rs1548029	6.45e-08	2.20845e-06	rs74821481	5.372e-08
	SYMPK	19	46318700	46366548	47849	260	3.53416e-06	rs1548029	6.45e-08	2.94349e-06	rs74821481	5.372e-08
							Migraine			Glucose
Datasets	Genes	Chromosome	Start position	End position	Length	SNPs	Gene P-value	Top SNPs	Top SNP P-value	Gene P-value	Top SNPs Glucose	Top SNP P-value
Migraine & Glucose	THADA	2	43457975	43823185	365211	990	6.6833e-08	rs12712881	3.5e-10	1.20916e-24	rs112694524	1.014e-26
	AMBRA1	11	46417962	46615619	197658	201	1.20878e-07	rs7932866	2.38e-09	7.75212e-15	rs11038913	1.345e-16
	ATG13	11	46638826	46697569	58744	78	1.3372e-07	rs61884270	6.77e-09	1.42057e-15	rs74486166	4.322e-17
	ARHGAP1	11	46698625	46722215	23591	60	2.06099e-07	rs61884294	1.09e-08	1.00467e-15	rs74486166	4.322e-17
	ZNF408	11	46722317	46727466	5150	35	1.0805e-07	rs61884306	1.36e-08	1.21468e-08	rs11606709	1.017e-09
	F2	11	46740743	46761056	20314	78	1.70315e-07	rs3136504	9.02e-09	5.97716e-09	rs2282686	2.536e-10
	CKAP5	11	46765084	46867859	102776	176	3.49644e-07	rs4500447	7.26e-09	2.93884e-14	rs11038990	5.544e-16
	LRP4	11	46878268	46940173	61906	118	8.47055e-08	rs10838634	2.39e-09	1.60267e-11	rs12806687	4.522e-13
	C11orf49	11	46958240	47185932	227693	343	2.73076e-07	rs118012321	3.19e-09	8.73675e-16	rs10838651	1.039e-17
	ARFGAP2	11	47185849	47199054	13206	68	7.40694e-07	rs61897848	2.36e-08	9.06196e-12	rs10769244	3.665e-13
	PACSIN3	11	47199073	47208010	8938	54	5.71546e-07	rs61897848	2.36e-08	8.92192e-12	rs11039119	3.684e-13
	DDB2	11	47236493	47260769	24277	103	2.85208e-07	rs4647709	1.1e-08	6.049e-23	rs11039130	2.333e-24
	CELF1	11	47487489	47574792	87304	129	9.86901e-07	rs7124681	2.15e-08	6.70175e-13	rs12225051	1.462e-14
	PTPMT1	11	47586888	47595013	8126	28	4.05225e-07	rs12798028	2.86e-08	2.55037e-13	rs2280231	1.8e-14
	KBTBD4	11	47593749	47600567	6819	34	4.79187e-07	rs12798028	2.86e-08	3.01586e-13	rs2280231	1.8e-14
	NDUFS3	11	47600562	47606115	5554	28	3.06927e-07	rs11039307	1.84e-08	3.00254e-13	rs2280231	1.8e-14
	FAM180B	11	47608230	47610746	2517	28	3.35582e-07	rs11039307	1.84e-08	3.28287e-13	rs2280231	1.8e-14
	C1QTNF4	11	47611216	47615961	4746	34	3.25919e-07	rs11039307	1.84e-08	2.43376e-11	rs10838731	1.374e-12
	MTCH2	11	47638858	47664206	25349	53	1.08512e-07	rs12419507	4.53e-09	3.86141e-13	rs7118178	1.612e-14
	RAB3IL1	11	61664706	61713747	49042	180	4.65751e-07	rs12787928	6.85e-09	1.93644e-06	rs174465	2.848e-08
	DMWD	19	46286205	46296060	9856	51	2.10086e-06	rs7252126	8.62e-08	3.06111e-09	rs2070737	1.256e-10
	RSPH6A	19	46298968	46318605	19638	131	2.61149e-06	rs1548029	6.45e-08	7.49842e-09	rs9676288	1.852e-10
	SYMPK	19	46318700	46366548	47849	256	3.4471e-06	rs1548029	6.45e-08	5.01406e-08	rs11671106	9.382e-10
							Migraine			FI
Datasets	Name	Chromosome	Start	End	Length	SNPs	Gene P-value	Top SNPs	Top SNP P-value	Gene P-value	Top SNPs	Top SNP P-value
Migraine & FI	EYA2	20	45523263	45817492	294230	1018	1.64749e-06	rs6124969	7.81e-09	2.68907e-07	rs1206760	0.0001538
							Migraine			Proinsulin
Datasets	Genes	Chromosome	Start position	End position	Length	SNPs	Gene P-value	Top SNPs	Top SNP P-value	Gene P-value	Top SNPs	Top SNP P-value
Migraine & proinsulin	DGKZ	11	46354455	46402104	47650	9	4.07322e-08	rs876701	9.45e-09	5.74972e-07	rs3740976	1.117e-07
	MDK	11	46402334	46405387	3054	4	1.9719e-08	rs2046768	9.85e-09	2.23615e-07	rs3740976	1.117e-07
	CHRM4	11	46405335	46413122	7788	3	5.35175e-09	rs12574668	5.34e-09	1.94226e-06	rs2046768	1.938e-06
	AMBRA1	11	46417962	46615619	197658	36	4.07653e-08	rs12574668	5.34e-09	3.74521e-17	rs11038913	4.906e-18
	HARBI1	11	46624856	46638933	14078	4	1.30085e-08	rs7122039	1.15e-08	7.89674e-07	rs7122039	6.981e-07
	ATG13	11	46638826	46697569	58744	14	6.30705e-08	rs7109698	8.83e-09	5.0735e-17	rs8914	7.103e-18
	ARHGAP1	11	46698625	46722215	23591	12	1.04653e-07	rs11038973	1.8e-08	4.12974e-17	rs8914	7.103e-18
	CKAP5	11	46765084	46867859	102776	52	5.7919e-08	rs4500447	7.26e-09	2.94781e-06	rs6485696	3.695e-07
	LRP4	11	46878268	46940173	61906	38	1.04604e-07	rs16938534	1.22e-08	5.17363e-09	rs17787912	6.034e-10
	C11orf49	11	46958240	47185932	227693	121	1.93253e-07	rs7107703	1.1e-08	7.65809e-19	rs10838651	4.359e-20
	DDB2	11	47236493	47260769	24277	54	1.4355e-07	rs4647709	1.1e-08	6.73251e-32	rs11039130	5.159e-33
	CELF1	11	47487489	47574792	87304	28	1.87695e-07	rs7124681	2.15e-08	2.4025e-28	rs11039266	2.752e-29
	PTPMT1	11	47586888	47595013	8126	1	1.64e-06	rs2280231	1.64e-06	1.619e-29	rs2280231	1.619e-29
	C1QTNF4	11	47611216	47615961	4746	5	2.884e-06	rs12419692	7.91e-07	2.47455e-11	rs12419692	6.787e-12
	MTCH2	11	47638858	47664206	25349	15	1.10007e-07	rs3817334	1.94e-08	1.22652e-28	rs7118178	2.163e-29
	NUP160	11	47799670	47870057	70388	40	1.98368e-06	rs7131262	4.06e-07	2.12773e-23	rs7114011	3.162e-24
	SMG6	17	1963133	2207069	243937	333	5.61882e-09	rs9894634	9.63e-11	2.6789e-06	rs9897160	4.82967e-08
							Migraine			T1D
Datasets	Name	Chromosome	Start	End	Length	SNPs	Gene P-value	Top SNPs	Top SNP P-value	Gene P-value	Top SNPs	Top SNP P-value
Migraine & T1D	NEU1	6	31826829	31830709	3881	46	1.31987e-07	rs41267082	5.5e-09	2.75927e-39	rs501942	1.19e-40
	SLC44A4	6	31830969	31846823	15855	80	1.66768e-07	rs74434374	4.51e-09	4.40031e-39	rs501942	1.19e-40
	EHMT2	6	31847536	31865464	17929	67	1.52512e-07	rs74434374	4.51e-09	4.02416e-39	rs501942	1.19e-40
							Migraine			HbA1c
Datasets	Genes	Chromosome	Start	End	Length	SNPs	Gene P-value	Top SNPs	Top SNP P-value	Gene P-value	Top SNPs	Top SNP P-value
Migraine & HbA1c	MACF1	1	39549839	39952810	402972	870	3.04655e-06	rs1472662	1.75e-08	1.31872e-13	rs967530	7.575e-16
	KIAA0754	1	39875176	39882154	6979	41	1.12441e-06	rs113214136	8.05e-08	4.54117e-11	rs3768301	4.796e-12
	BMP8A	1	39957318	39995541	38224	134	3.0953e-06	rs61779314	9.6e-08	8.48143e-12	rs111564351	1.681e-13
	PABPC4	1	40026485	40042522	16038	97	6.97238e-07	rs12740105	2.18e-08	1.87647e-13	rs3768321	5.867e-15
	HIST2H3C	1	149812259	149812765	507	11	1.00961e-06	rs72708145	1.29e-07	4.02277e-12	rs72708145	5.14e-13
	HIST2H2AA3	1	149813785	149814318	534	11	1.00961e-06	rs72708145	1.29e-07	4.02277e-12	rs72708145	5.14e-13
	HIST2H2AA4	1	149822628	149823161	534	11	1.00961e-06	rs72708145	1.29e-07	4.02277e-12	rs72708145	5.14e-13
	HIST2H3A	1	149824181	149824687	507	11	1.00961e-06	rs72708145	1.29e-07	4.02277e-12	rs72708145	5.14e-13
	HIST2H2BE	1	149856010	149858232	2223	32	1.58378e-07	rs56119131	1.19e-08	2.7363e-15	rs143065789	2.405e-16
	HIST2H2AC	1	149858525	149858961	437	33	1.66115e-07	rs56119131	1.19e-08	2.97663e-15	rs143065789	2.405e-16
	HIST2H2AB	1	149859019	149859466	448	34	1.56635e-07	rs56119131	1.19e-08	2.80675e-15	rs143065789	2.405e-16
	BOLA1	1	149871110	149872348	1239	47	6.59552e-09	rs68002561	3.61e-10	4.39397e-15	rs143065789	2.405e-16
	SV2A	1	149874870	149889434	14565	64	9.03414e-09	rs68002561	3.61e-10	7.7153e-15	rs72708153	3.083e-16
	SF3B4	1	149895209	149901449	6241	44	7.36228e-08	rs72692803	5.05e-09	6.9747e-14	rs55705001	4.745e-15
	MTMR11	1	149900543	149908791	8249	43	6.31363e-08	rs72692813	5.97e-09	4.53076e-14	rs116055399	4.183e-15
	OTUD7B	1	149912229	149982686	70458	119	2.45169e-07	rs72692816	6.24e-09	3.79108e-15	rs72692835	9.649e-17
	CA14	1	150229554	150237478	7925	33	3.37664e-07	rs6676685	2.3e-08	3.73779e-09	rs111320111	2.546e-10
	APH1A	1	150237799	150241609	3811	26	1.22089e-07	rs10157197	8.41e-09	6.34943e-09	rs11548267	3.971e-10
	C1orf54	1	150244687	150253335	8649	38	9.56494e-09	rs12740679	5.41e-10	7.02077e-09	rs11548267	3.971e-10
	CIART	1	150254930	150259505	4576	51	1.05927e-08	rs12740679	5.41e-10	2.14986e-07	rs11584761	1.098e-08
	MRPS21	1	150266262	150281414	15153	105	1.39873e-08	rs12740679	5.41e-10	3.73599e-07	rs114327352	1.445e-08
	PRPF3	1	150293928	150325704	31777	141	3.33642e-09	rs2794680	9.64e-11	5.00117e-07	rs114327352	1.445e-08
	RPRD2	1	150336624	150449042	112419	406	2.55535e-09	rs698915	3.47e-11	8.38775e-11	rs143773357	1.139e-12
	TARS2	1	150459840	150480085	20246	122	3.82815e-09	rs9436117	2.12e-10	3.27255e-11	rs72698892	8.4e-13
	ECM1	1	150480487	150486265	5779	61	7.46983e-09	rs7553647	2.55e-10	2.46065e-11	rs72698892	8.4e-13
	ADAMTSL4	1	150521846	150533413	11568	57	2.91212e-09	rs4971010	8.72e-11	5.22979e-11	rs72700829	1.566e-12
	C1orf61	1	156374048	156426441	52394	104	1.53729e-38	rs1050316	2.78e-40	5.16596e-08	rs1050316	9.342e-10
	MEF2D	1	156433513	156470634	37122	103	9.47058e-40	rs2274319	2.75e-41	2.16656e-08	rs3790455	6.518e-10
	THADA	2	43457975	43823185	365211	990	6.6833e-08	rs12712881	3.5e-10	1.12273e-52	rs41382648	5.723e-55
	FBXW12	3	48413709	48436190	22482	80	1.2571e-06	rs1975844	5.36e-08	3.75722e-09	rs56023037	1.602e-10
	PLXNB1	3	48445261	48471460	26200	54	1.22415e-06	rs1109227	5.16e-08	2.37561e-09	rs4858819	9.964e-11
	CCDC51	3	48473580	48481529	7950	54	1.06286e-06	rs1109227	5.16e-08	1.7012e-12	rs4858820	8.259e-14
	TMA7	3	48481686	48485537	3852	45	7.55277e-07	rs1109227	5.16e-08	1.20888e-12	rs4858820	8.259e-14
	ATRIP	3	48488114	48509044	20931	56	8.62009e-07	rs7618883	4.17e-08	1.70727e-12	rs4858820	8.259e-14
	SHISA5	3	48509197	48542259	33063	72	2.65776e-06	rs6442124	1.03e-07	1.58434e-11	rs62264271	6.14e-13
	CISD2	4	103749224	103813964	64741	169	2.88942e-06	rs6824070	1.17e-07	1.65155e-09	rs223351	5.243e-11
	SLC9B1	4	103806205	103947552	141348	324	2.69471e-06	rs4645215	9.53e-08	4.99895e-09	rs223315	7.545e-11
	NEU1	6	31826829	31830709	3881	46	1.31987e-07	rs41267082	5.5e-09	3.28562e-35	rs693906	1.417e-36
	SLC44A4	6	31830969	31846823	15855	80	1.66768e-07	rs74434374	4.51e-09	5.2397e-35	rs693906	1.417e-36
	EHMT2	6	31847536	31865464	17929	67	1.52512e-07	rs74434374	4.51e-09	9.42465e-34	rs9267658	2.787e-35
	FZD9	7	72848109	72850450	2342	30	2.47712e-11	rs2240466	1.48e-12	5.57017e-07	rs42122	3.328e-08
	TBL2	7	72983274	72993013	9740	67	1.58142e-11	rs35173225	5.98e-13	4.8897e-07	rs35624969	1.849e-08
	MLXIPL	7	73007524	73038903	31380	147	1.52323e-11	rs13235543	3.06e-13	2.6791e-07	rs6460047	5.382e-09
	CALCB	11	15095143	15103888	8746	69	4.56371e-07	rs10741662	2.16e-08	9.72536e-09	rs74643981	4.603e-10
	AMBRA1	11	46417962	46615619	197658	201	1.20878e-07	rs7932866	2.38e-09	4.57807e-09	rs11038913	7.943e-11
	ATG13	11	46638826	46697569	58744	78	1.3372e-07	rs61884270	6.77e-09	8.48329e-10	rs74486166	2.581e-11
	ARHGAP1	11	46698625	46722215	23591	60	2.06099e-07	rs61884294	1.09e-08	5.99969e-10	rs74486166	2.581e-11
	CKAP5	11	46765084	46867859	102776	176	3.49644e-07	rs4500447	7.26e-09	1.58604e-09	rs11038990	2.992e-11
	C11orf49	11	46958240	47185932	227693	343	2.73076e-07	rs118012321	3.19e-09	4.5828e-14	rs71474196	5.45e-16
	DDB2	11	47236493	47260769	24277	103	2.85208e-07	rs4647709	1.1e-08	2.05376e-15	rs11039139	7.921e-17
	CELF1	11	47487489	47574792	87304	129	9.86901e-07	rs7124681	2.15e-08	1.37386e-13	rs11039266	2.993e-15
	PTPMT1	11	47586888	47595013	8126	28	4.05225e-07	rs12798028	2.86e-08	9.46611e-14	rs2280231	6.681e-15
	KBTBD4	11	47593749	47600567	6819	34	4.79187e-07	rs12798028	2.86e-08	1.11939e-13	rs2280231	6.681e-15
	NDUFS3	11	47600562	47606115	5554	28	3.06927e-07	rs11039307	1.84e-08	1.11444e-13	rs2280231	6.681e-15
	FAM180B	11	47608230	47610746	2517	28	3.35582e-07	rs11039307	1.84e-08	1.21849e-13	rs2280231	6.681e-15
	C1QTNF4	11	47611216	47615961	4746	34	3.25919e-07	rs11039307	1.84e-08	2.55141e-11	rs71475924	1.931e-12
	MTCH2	11	47638858	47664206	25349	53	1.08512e-07	rs12419507	4.53e-09	1.64948e-13	rs7118178	6.886e-15
	RAB3IL1	11	61664706	61713747	49042	180	4.65751e-07	rs12787928	6.85e-09	9.14503e-07	rs174465	1.345e-08
	STAC3	12	57637241	57644971	7731	24	4.1969e-08	rs116973701	2.8e-09	3.31705e-09	rs11172134	2.213e-10
	SERPINA2	14	94830651	94833039	2389	104	1.16767e-07	rs112635299	3.28e-09	1.41259e-08	rs112635299	3.968e-10
	SERPINA1	14	94843084	94857029	13946	165	1.32533e-07	rs28929474	2.54e-09	2.30185e-08	rs112635299	3.968e-10
	HIC1	17	1957454	1962981	5528	65	3.06053e-09	rs9894634	9.63e-11	4.49704e-13	rs4480845	1.415e-14
	SMG6	17	1963133	2207069	243937	692	1.50114e-08	rs9894634	9.63e-11	6.20766e-13	rs216195	3.955e-15
	NLGN2	17	7311502	7323183	11682	72	1.76461e-06	rs72842819	4.62e-08	8.38763e-09	rs12947017	2.196e-10
	SPEM1	17	7323652	7324956	1305	43	1.21974e-06	rs72842819	4.62e-08	5.79772e-09	rs12947017	2.196e-10
	C17orf74	17	7328851	7330887	2037	48	1.11162e-06	rs72842819	4.62e-08	5.2838e-09	rs12947017	2.196e-10
	TMEM102	17	7338762	7340998	2237	40	9.24959e-07	rs72842819	4.62e-08	2.29438e-08	rs17856697	1.146e-09
	CHRNB1	17	7348406	7360932	12527	70	7.03064e-08	rs34914463	2.41e-09	3.3432e-08	rs17856697	1.146e-09
	ZBTB4	17	7362685	7387568	24884	152	9.15163e-08	rs34914463	2.41e-09	8.64279e-13	rs62061198	2.276e-14
	SLC35G6	17	7370504	7386383	15880	120	7.72723e-08	rs34914463	2.41e-09	7.29758e-13	rs62061198	2.276e-14
	TP53	17	7571720	7590868	19149	112	1.97097e-06	rs78378222	4.93e-08	8.82339e-15	rs12940247	2.207e-16
	TGFB1	19	41836812	41859831	23020	89	1.64967e-09	rs1982072	4.22e-11	1.01404e-09	rs12980942	2.594e-11
	TMEM91	19	41856873	41889988	33116	108	1.61693e-09	rs1982072	4.22e-11	1.43761e-06	rs138387338	3.752e-08
	BCKDHA	19	41903694	41930910	27217	120	3.29499e-06	rs12982607	1.08e-07	1.74122e-09	rs117817570	5.532e-11
	B3GNT8	19	41931264	41934635	3372	54	1.86739e-06	rs12982607	1.08e-07	9.56517e-10	rs117817570	5.532e-11
	DMWD	19	46286205	46296060	9856	51	2.10086e-06	rs7252126	8.62e-08	3.27314e-10	rs35226705	1.343e-11
	RSPH6A	19	46298968	46318605	19638	131	2.61149e-06	rs1548029	6.45e-08	5.43757e-10	rs35226705	1.343e-11
	SYMPK	19	46318700	46366548	47849	256	3.4471e-06	rs1548029	6.45e-08	5.51001e-07	rs56096557	1.031e-08
	EYA2	20	45523263	45817492	294230	996	1.58014e-06	rs6124969	7.81e-09	2.13003e-14	rs6066148	7.285e-17

[truncated: 13 more sheets: Table S10, Table S11, Table S12, Table S13, Table S14, Table S15, Table S16, Table S17, Table S18, Table S19, Table S20, Table S21, Table S22]
